# Supplementary material for: Simple Synthetic Approach to N-(Pyridin-2-yl)imidates from Nitrostyrenes and 2-Aminopyridines via the N-(Pyridin-2-yl)iminonitriles as Intermediates
Source: Molecules. 2023 Apr 9;28(8):3321. doi: 10.3390/molecules28083321 (PMC10147006; doi:10.3390/molecules28083321)
Supplement: Supplementary file 1 [file molecules-28-03321-s001.zip]

Archive with 1 entries (1 files):
- molecules-2310298-supplementary.pdf
